# Supplementary material for: Synthesis and Characterisation of a Graphene Oxide-Gold Nanohybrid for Use as Test Material
Source: Nanomaterials (Basel). 2022 Dec 21;13(1):33. doi: 10.3390/nano13010033 (PMC9824158; doi:10.3390/nano13010033)
Supplement: Supplementary file 1 [file nanomaterials-13-00033-s001.zip]

Archive with 1 entries (1 files):
- nanomaterials-2024569-supplementary.pdf
